# Supplementary material for: Transcriptome Analysis of Onobrychis viciifolia During Seed Germination Reveals GA3-Inducible Genes Associated with Phenylpropanoid and Hormone Pathways
Source: Int J Mol Sci. 2025 Mar 6;26(5):2335. doi: 10.3390/ijms26052335 (PMC11900539; doi:10.3390/ijms26052335)
Supplement: Supplementary file 1 [file ijms-26-02335-s001.zip]

Archive with 1 entries (1 files):
- ijms-3504416-supplementary.xlsx
