# Supplementary material for: Transcriptome Analysis of Onobrychis viciifolia During Seed Germination Reveals GA3-Inducible Genes Associated with Phenylpropanoid and Hormone Pathways
Source: Int J Mol Sci. 2025 Mar 6;26(5):2335. doi: 10.3390/ijms26052335 (PMC11900539; doi:10.3390/ijms26052335)
Supplement: Supplementary file 1 [file ijms-26-02335-s001.zip › ijms-3504416-supplementary.xlsx]

## Sheet: Table S1
Table S1. Primer sequences used for qPCR analysis
Gene Name	Primer sequence (forward/reverse 5′to 3′)
	F	R
OvActin	CAAAAGATGGCAGATGCTGAGGAT	CATGACACCAGTATGACGAGGTCG
OvTIR1	ATGCTACATTTATGCCAACTTCA	CCATCCCACAACTTTCAACC
OvARF	CAGGAGAATAAGCCATCAA	TCTTTAGCAGGTGCAGGA
OvSAUR	GTAACTGGAAGAGAACAAAC	GAAGCCAAAGTCCATCATA
OvAHP	GGCCTCAACGGACTTTCTGT	ATAGGCAACGGTTCCACGTC
OvDELLA	ACCCTCCACAGTAGACGA	ACAAGATCATTGCCATCC
OvTF	GCCCCAGAAAACAAAGTTCAATG	ATTCACGGATACTACGGCAGCAT
OvSnRK2	TGCTGCTCAATCAGAGGTGGAC	GCTCTCGCTGCCTAATACGGTT
OvPAL	TGGCAAGGATTACAGAAGAAAGTCA	CCTGAACAAAAGAAGGTCGGATG
Ov4CL	ACAACGACGCCTCCAAGAAT	CGAGGCAAGTTTAGTGGGGT

## Sheet: Table S2
Table S2. RNA sequencing data and corresponding quality control
Sample	ReadSum	BaseSum	GC(%)	Q20(%)	Q30(%)
GZ-1	20370463	6094732679	43.65	99.35	97.65
GZ-2	20561447	6151276281	43.67	99.17	97.13
GZ-3	20641738	6166820899	43.86	99.46	97.95
LK-1	19790798	5918785608	43.02	99.64	98.41
LK-2	21806706	6522035055	42.45	99.13	97.07
LK-3	20776217	6193763758	43.16	99.45	97.91
MF-1	20043377	5994056468	43.01	99.43	97.86
MF-2	19631913	5872269319	42.97	99.39	97.72
MF-3	20576545	6155390641	42.78	99.34	97.54
XZ-1	21644749	6472178672	43.21	99.27	97.42
XZ-2	20538823	6140357897	43.18	99.36	97.67
XZ-3	19931155	5960132429	43.98	99.38	97.75

## Sheet: Table S3
Table S3. Statistics and functional annotations of unigenes
	Number of unigenes	Percentage
200-300 bp	24841	0.299127
300-500 bp	20613	0.248215
500-1000 bp	16859	0.20301
1000-2000 bp	10975	0.132157
>2000 bp	9757	0.117491
Total Number	83045
Total Length (bp)	72697271
N50 Length (bp)	1672
Mean Length (bp)	875.4
COG	7948	0.2011
GO	30497	0.7815
KEGG	23466	0.6013
KOG	18496	0.47
Pfam	23397	0.5996
Swissprot	22253	0.5703
eggNOG	29489	0.7557
NR	37600	0.9636
Total	39022	1																		All_Annotated	39022	All_Annotated	39022	All_Annotated	39022	All_Annotated	39022	All_Annotated	39022	All_Annotated	39022	All_Annotated	39022	All_Annotated	39022	All_Annotated	39022	All_Annotated	39022	All_Annotated	39022	All_Annotated	39022	All_Annotated	39022	All_Annotated	39022	All_Annotated	39022
[truncated: 5,000 more columns]

## Sheet: Table S4
Table S4. KEGG enrichment of DEGs in 4 major modules
Meblack			Meturquoise			Megreen			Mecyan
KEGG	Pathway ID	Gene number	KEGG	Pathway ID	Gene number	KEGG	Pathway ID	Gene number	KEGG	Pathway ID	Gene number
Plant-pathogen interaction	ko04626	54	Plant hormone signal transduction	ko04075	467	Plant hormone signal transduction	ko04075	56	Plant-pathogen interaction	ko04626	11
Phenylpropanoid biosynthesis	ko00940	53	Plant-pathogen interaction	ko04626	445	Plant-pathogen interaction	ko04626	49	Inositol phosphate metabolism	ko00562	9
Starch and sucrose metabolism	ko00500	50	Starch and sucrose metabolism	ko00500	379	MAPK signaling pathway - plant	ko04016	48	Purine metabolism	ko00230	8
Plant hormone signal transduction	ko04075	47	MAPK signaling pathway - plant	ko04016	353	Biosynthesis of amino acids	ko01230	43	Arginine biosynthesis	ko00220	8
MAPK signaling pathway - plant	ko04016	41	Biosynthesis of amino acids	ko01230	323	Carbon metabolism	ko01200	42	mRNA surveillance pathway	ko03015	7
Carbon metabolism	ko01200	36	Protein processing in endoplasmic reticulum	ko04141	301	Spliceosome	ko03040	38	Glycerophospholipid metabolism	ko00564	7
Biosynthesis of amino acids	ko01230	34	Endocytosis	ko04144	286	Starch and sucrose metabolism	ko00500	35	Homologous recombination	ko03440	5
Ribosome	ko03010	31	Spliceosome	ko03040	243	Phenylpropanoid biosynthesis	ko00940	34	Glyoxylate and dicarboxylate metabolism	ko00630	5
Spliceosome	ko03040	31	Glycolysis / Gluconeogenesis	ko00010	223	Oxidative phosphorylation	ko00190	24	Nucleotide excision repair	ko03420	5
Endocytosis	ko04144	30	Ubiquitin mediated proteolysis	ko04120	222	Protein processing in endoplasmic reticulum	ko04141	24	Mismatch repair	ko03430	5
Pentose and glucuronate interconversions	ko00040	27	Carbon metabolism	ko01200	222	Fatty acid metabolism	ko01212	24	Carotenoid biosynthesis	ko00906	4
Photosynthesis	ko00195	25	Phenylpropanoid biosynthesis	ko00940	218	Endocytosis	ko04144	21	Cyanoamino acid metabolism	ko00460	4
Amino sugar and nucleotide sugar metabolism	ko00520	23	Ribosome	ko03010	217	Cysteine and methionine metabolism	ko00270	21	Pyrimidine metabolism	ko00240	4
ABC transporters	ko02010	23	Galactose metabolism	ko00052	211	Glycerophospholipid metabolism	ko00564	20	Nitrogen metabolism	ko00910	3
Protein processing in endoplasmic reticulum	ko04141	22	Cutin, suberine and wax biosynthesis	ko00073	209	Pyruvate metabolism	ko00620	20	Pyruvate metabolism	ko00620	3
Purine metabolism	ko00230	21	mRNA surveillance pathway	ko03015	215	Amino sugar and nucleotide sugar metabolism	ko00520	19	Phosphatidylinositol signaling system	ko04070	3
Glycolysis / Gluconeogenesis	ko00010	20	Zeatin biosynthesis	ko00908	209	Purine metabolism	ko00230	19	DNA replication	ko03030	3
Carbon fixation in photosynthetic organisms	ko00710	19	2-Oxocarboxylic acid metabolism	ko01210	206	Phagosome	ko04145	18	Citrate cycle (TCA cycle)	ko00020	3
Glycerolipid metabolism	ko00561	17	Circadian rhythm - plant	ko04712	203	Inositol phosphate metabolism	ko00562	18	2-Oxocarboxylic acid metabolism	ko01210	3
Galactose metabolism	ko00052	16	Glycerolipid metabolism	ko00561	200	Pentose and glucuronate interconversions	ko00040	18	RNA polymerase	ko03020	2
Circadian rhythm - plant	ko04712	14	Valine, leucine and isoleucine degradation	ko00280	197	Peroxisome	ko04146	18	Photosynthesis	ko00195	2
Cyanoamino acid metabolism	ko00460	14	Tyrosine metabolism	ko00350	183	Galactose metabolism	ko00052	18	Phagosome	ko04145	2
Tryptophan metabolism	ko00380	14	Inositol phosphate metabolism	ko00562	174	Circadian rhythm - plant	ko04712	18	Base excision repair	ko03410	2
Glutathione metabolism	ko00480	13	Cyanoamino acid metabolism	ko00460	168	Glycolysis / Gluconeogenesis	ko00010	18	Circadian rhythm - plant	ko04712	2
Ubiquitin mediated proteolysis	ko04120	13	Terpenoid backbone biosynthesis	ko00900	154	Citrate cycle (TCA cycle)	ko00020	17	beta-Alanine metabolism	ko00410	2
Cysteine and methionine metabolism	ko00270	12	Oxidative phosphorylation	ko00190	150	Glycerolipid metabolism	ko00561	17	Fatty acid metabolism	ko01212	2
Phenylalanine metabolism	ko00360	11	Pentose and glucuronate interconversions	ko00040	137	Fatty acid biosynthesis	ko00061	17	Fatty acid biosynthesis	ko00061	1
Glyoxylate and dicarboxylate metabolism	ko00630	11	Sphingolipid metabolism	ko00600	122	Flavonoid biosynthesis	ko00941	17	Linoleic acid metabolism	ko00591	1
Ribosome biogenesis in eukaryotes	ko03008	10	RNA transport	ko03013	120	Phosphatidylinositol signaling system	ko04070	15	Tyrosine metabolism	ko00350	1
Other glycan degradation	ko00511	10	Fatty acid degradation	ko00071	117	Pyrimidine metabolism	ko00240	15	Glycine, serine and threonine metabolism	ko00260	1
Peroxisome	ko04146	10	Propanoate metabolism	ko00640	112	Ascorbate and aldarate metabolism	ko00053	14	Arginine and proline metabolism	ko00330	1
Flavonoid biosynthesis	ko00941	10	Phosphatidylinositol signaling system	ko04070	106	Zeatin biosynthesis	ko00908	14	alpha-Linolenic acid metabolism	ko00592	1
Porphyrin and chlorophyll metabolism	ko00860	9	Flavonoid biosynthesis	ko00941	103	Glyoxylate and dicarboxylate metabolism	ko00630	14	Tropane, piperidine and pyridine alkaloid biosynthesis	ko00960	1
Ascorbate and aldarate metabolism	ko00053	9	Peroxisome	ko04146	97	Fatty acid elongation	ko00062	14	Phenylalanine metabolism	ko00360	1
Pentose phosphate pathway	ko00030	9	Amino sugar and nucleotide sugar metabolism	ko00520	90	Ubiquinone and other terpenoid-quinone biosynthesis	ko00130	14	Terpenoid backbone biosynthesis	ko00900	1
Isoflavonoid biosynthesis	ko00943	9	Phenylalanine, tyrosine and tryptophan biosynthesis	ko00400	83	RNA transport	ko03013	14	Sulfur metabolism	ko00920	1
Tyrosine metabolism	ko00350	9	ABC transporters	ko02010	82	Aminoacyl-tRNA biosynthesis	ko00970	14	Ubiquinone and other terpenoid-quinone biosynthesis	ko00130	1
Isoquinoline alkaloid biosynthesis	ko00950	9	Pantothenate and CoA biosynthesis	ko00770	82	Glutathione metabolism	ko00480	14
Valine, leucine and isoleucine degradation	ko00280	9	RNA degradation	ko03018	80	2-Oxocarboxylic acid metabolism	ko01210	13
Cutin, suberine and wax biosynthesis	ko00073	8	alpha-Linolenic acid metabolism	ko00592	77	Carbon fixation in photosynthetic organisms	ko00710	13
Aminoacyl-tRNA biosynthesis	ko00970	8	RNA polymerase	ko03020	77	ABC transporters	ko02010	13
Pyruvate metabolism	ko00620	8	Aminoacyl-tRNA biosynthesis	ko00970	76	Glycine, serine and threonine metabolism	ko00260	13
Fructose and mannose metabolism	ko00051	8	Arginine biosynthesis	ko00220	75	Ubiquitin mediated proteolysis	ko04120	12
Carotenoid biosynthesis	ko00906	8	Glyoxylate and dicarboxylate metabolism	ko00630	75	Other glycan degradation	ko00511	12
Photosynthesis - antenna proteins	ko00196	8	Glycerophospholipid metabolism	ko00564	75	Arginine and proline metabolism	ko00330	12
Glycine, serine and threonine metabolism	ko00260	8	beta-Alanine metabolism	ko00410	75	Tyrosine metabolism	ko00350	12
Inositol phosphate metabolism	ko00562	7	Purine metabolism	ko00230	73	mRNA surveillance pathway	ko03015	12
alpha-Linolenic acid metabolism	ko00592	7	Monoterpenoid biosynthesis	ko00902	73	Phenylalanine, tyrosine and tryptophan biosynthesis	ko00400	12
Sphingolipid metabolism	ko00600	7	Butanoate metabolism	ko00650	72	Cyanoamino acid metabolism	ko00460	11
RNA transport	ko03013	7	Ascorbate and aldarate metabolism	ko00053	72	Ribosome biogenesis in eukaryotes	ko03008	11
Ubiquinone and other terpenoid-quinone biosynthesis	ko00130	7	Fatty acid elongation	ko00062	69	Glycosaminoglycan degradation	ko00531	11
Homologous recombination	ko03440	7	Arginine and proline metabolism	ko00330	66	Sphingolipid metabolism	ko00600	11
Glycosaminoglycan degradation	ko00531	7	Glutathione metabolism	ko00480	66	Valine, leucine and isoleucine degradation	ko00280	10
Arginine and proline metabolism	ko00330	7	Homologous recombination	ko03440	65	Phenylalanine metabolism	ko00360	10
Alanine, aspartate and glutamate metabolism	ko00250	6	SNARE interactions in vesicular transport	ko04130	64	Various types of N-glycan biosynthesis	ko00513	10
Betalain biosynthesis	ko00965	6	C5-Branched dibasic acid metabolism	ko00660	63	N-Glycan biosynthesis	ko00510	10
beta-Alanine metabolism	ko00410	6	Glycine, serine and threonine metabolism	ko00260	63	alpha-Linolenic acid metabolism	ko00592	10
Phenylalanine, tyrosine and tryptophan biosynthesis	ko00400	6	Valine, leucine and isoleucine biosynthesis	ko00290	62	Biosynthesis of unsaturated fatty acids	ko01040	10
Phosphatidylinositol signaling system	ko04070	6	Glycosphingolipid biosynthesis - globo and isoglobo series	ko00603	59	Terpenoid backbone biosynthesis	ko00900	10
Sulfur metabolism	ko00920	6	Tryptophan metabolism	ko00380	60	Glycosphingolipid biosynthesis - ganglio series	ko00604	9
Thiamine metabolism	ko00730	6	Autophagy - other	ko04136	58	Homologous recombination	ko03440	9
Oxidative phosphorylation	ko00190	6	Fructose and mannose metabolism	ko00051	57	Tropane, piperidine and pyridine alkaloid biosynthesis	ko00960	9
Fatty acid degradation	ko00071	5	Alanine, aspartate and glutamate metabolism	ko00250	56	Arginine biosynthesis	ko00220	9
Nitrogen metabolism	ko00910	5	Phenylalanine metabolism	ko00360	56	Basal transcription factors	ko03022	9
Linoleic acid metabolism	ko00591	5	Phagosome	ko04145	55	Fructose and mannose metabolism	ko00051	9
Mismatch repair	ko03430	5	Isoflavonoid biosynthesis	ko00943	54	Isoquinoline alkaloid biosynthesis	ko00950	9
DNA replication	ko03030	5	Pyrimidine metabolism	ko00240	47	Steroid biosynthesis	ko00100	9
Glycosphingolipid biosynthesis - ganglio series	ko00604	5	N-Glycan biosynthesis	ko00510	45	Base excision repair	ko03410	8
Glycerophospholipid metabolism	ko00564	5	Pyruvate metabolism	ko00620	37	Ether lipid metabolism	ko00565	8
Tropane, piperidine and pyridine alkaloid biosynthesis	ko00960	5	Mismatch repair	ko03430	26	Pantothenate and CoA biosynthesis	ko00770	8
Butanoate metabolism	ko00650	5	Biosynthesis of unsaturated fatty acids	ko01040	23	RNA degradation	ko03018	8
Terpenoid backbone biosynthesis	ko00900	4	Various types of N-glycan biosynthesis	ko00513	19	Pentose phosphate pathway	ko00030	8
Nucleotide excision repair	ko03420	4	Fatty acid metabolism	ko01212	18	Alanine, aspartate and glutamate metabolism	ko00250	8
Fatty acid metabolism	ko01212	4	Cysteine and methionine metabolism	ko00270	16	Stilbenoid, diarylheptanoid and gingerol biosynthesis	ko00945	8
Stilbenoid, diarylheptanoid and gingerol biosynthesis	ko00945	4	Lysine degradation	ko00310	13	RNA polymerase	ko03020	7
Phagosome	ko04145	4	Flavone and flavonol biosynthesis	ko00944	10	Propanoate metabolism	ko00640	7
Proteasome	ko03050	4	Isoquinoline alkaloid biosynthesis	ko00950	8	beta-Alanine metabolism	ko00410	7
Glycosylphosphatidylinositol (GPI)-anchor biosynthesis	ko00563	4	Nitrogen metabolism	ko00910	8	Biotin metabolism	ko00780	7
Arachidonic acid metabolism	ko00590	4	Stilbenoid, diarylheptanoid and gingerol biosynthesis	ko00945	7	Ribosome	ko03010	7
mRNA surveillance pathway	ko03015	4	DNA replication	ko03030	7	Nucleotide excision repair	ko03420	7
RNA degradation	ko03018	4	Nucleotide excision repair	ko03420	7	Protein export	ko03060	7
Zeatin biosynthesis	ko00908	4	Benzoxazinoid biosynthesis	ko00402	6	Fatty acid degradation	ko00071	6
RNA polymerase	ko03020	4	One carbon pool by folate	ko00670	6	Carotenoid biosynthesis	ko00906	6
Monoterpenoid biosynthesis	ko00902	4	Sesquiterpenoid and triterpenoid biosynthesis	ko00909	6	Isoflavonoid biosynthesis	ko00943	6
Histidine metabolism	ko00340	4	Betalain biosynthesis	ko00965	6	Cutin, suberine and wax biosynthesis	ko00073	6
Base excision repair	ko03410	3	Basal transcription factors	ko03022	5	DNA replication	ko03030	6
Arginine biosynthesis	ko00220	3	Ribosome biogenesis in eukaryotes	ko03008	4	Riboflavin metabolism	ko00740	6
Basal transcription factors	ko03022	3	Diterpenoid biosynthesis	ko00904	4	Tryptophan metabolism	ko00380	6
Flavone and flavonol biosynthesis	ko00944	3	Porphyrin and chlorophyll metabolism	ko00860	4	Thiamine metabolism	ko00730	6
Selenocompound metabolism	ko00450	3	Glucosinolate biosynthesis	ko00966	4	Nitrogen metabolism	ko00910	5
Lysine degradation	ko00310	3	Carbon fixation in photosynthetic organisms	ko00710	4	Sulfur metabolism	ko00920	5
Taurine and hypotaurine metabolism	ko00430	3	Base excision repair	ko03410	4	Porphyrin and chlorophyll metabolism	ko00860	5
Protein export	ko03060	3	Tropane, piperidine and pyridine alkaloid biosynthesis	ko00960	3	Nicotinate and nicotinamide metabolism	ko00760	5
Fatty acid biosynthesis	ko00061	3	Phosphonate and phosphinate metabolism	ko00440	3	Glycosylphosphatidylinositol (GPI)-anchor biosynthesis	ko00563	5
Pyrimidine metabolism	ko00240	3	Linoleic acid metabolism	ko00591	3	Folate biosynthesis	ko00790	5
Pantothenate and CoA biosynthesis	ko00770	3	Nicotinate and nicotinamide metabolism	ko00760	3	SNARE interactions in vesicular transport	ko04130	4
2-Oxocarboxylic acid metabolism	ko01210	2	Arachidonic acid metabolism	ko00590	2	Mismatch repair	ko03430	4
Riboflavin metabolism	ko00740	2	Ubiquinone and other terpenoid-quinone biosynthesis	ko00130	2	Other types of O-glycan biosynthesis	ko00514	4
Nicotinate and nicotinamide metabolism	ko00760	2	Ether lipid metabolism	ko00565	2	Valine, leucine and isoleucine biosynthesis	ko00290	4
SNARE interactions in vesicular transport	ko04130	2	Taurine and hypotaurine metabolism	ko00430	1	Glycosphingolipid biosynthesis - globo and isoglobo series	ko00603	4
Propanoate metabolism	ko00640	2	Pentose phosphate pathway	ko00030	1	Linoleic acid metabolism	ko00591	4
Sesquiterpenoid and triterpenoid biosynthesis	ko00909	2	Protein export	ko03060	1	One carbon pool by folate	ko00670	4
Citrate cycle (TCA cycle)	ko00020	2	Citrate cycle (TCA cycle)	ko00020	1	Diterpenoid biosynthesis	ko00904	3
One carbon pool by folate	ko00670	2				Monoterpenoid biosynthesis	ko00902	3
Steroid biosynthesis	ko00100	2				Autophagy - other	ko04136	3
N-Glycan biosynthesis	ko00510	1				Glucosinolate biosynthesis	ko00966	3
Various types of N-glycan biosynthesis	ko00513	1				Arachidonic acid metabolism	ko00590	3
Vitamin B6 metabolism	ko00750	1				Lysine biosynthesis	ko00300	3
Diterpenoid biosynthesis	ko00904	1				Brassinosteroid biosynthesis	ko00905	3
Monobactam biosynthesis	ko00261	1				Betalain biosynthesis	ko00965	2
Limonene and pinene degradation	ko00903	1				Photosynthesis	ko00195	2
Autophagy - other	ko04136	1				Butanoate metabolism	ko00650	2
						Histidine metabolism	ko00340	2
						Anthocyanin biosynthesis	ko00942	2
						Lysine degradation	ko00310	2
						Flavone and flavonol biosynthesis	ko00944	2
						Monobactam biosynthesis	ko00261	1
						Sulfur relay system	ko04122	1
						C5-Branched dibasic acid metabolism	ko00660	1
						Selenocompound metabolism	ko00450	1
						Sesquiterpenoid and triterpenoid biosynthesis	ko00909	1
						Synthesis and degradation of ketone bodies	ko00072	1
						Benzoxazinoid biosynthesis	ko00402	1
						Caffeine metabolism	ko00232	1
						Phosphonate and phosphinate metabolism	ko00440	1
						Biosynthesis of various secondary metabolites - part 2	ko00998	1
